# Supplementary material for: Gonadotropins and Sex Steroid Hormones in Captive-Reared Small Yellow Croaker (Larimichthys polyactis) and Their Role in Female Reproductive Dysfunction
Source: Int J Mol Sci. 2023 May 17;24(10):8919. doi: 10.3390/ijms24108919 (PMC10219107; doi:10.3390/ijms24108919)
Supplement: Supplementary file 1 [file ijms-24-08919-s001.zip]

Archive with 1 entries (1 files):
- ijms-2340158-supplementary.pdf
